# Supplementary material for: Myo9b mutations are associated with altered dendritic cell functions and increased susceptibility to autoimmune diabetes onset
Source: Nat Commun. 2023 Sep 25;14:5977. doi: 10.1038/s41467-023-41534-w (PMC10519942; doi:10.1038/s41467-023-41534-w)
Supplement: Supplementary file 4 — Source Data [file 41467_2023_41534_MOESM4_ESM.xlsx]

## Sheet: Fig. 1
1b	Distance (relative)			1c	CD11c+MHCII+FITC+(%)
	NOD	ALR			NOD	ALR
	79.2333	79.652			33.6	16.4
	133.481	94.1783			36.4	17.7
	283.716	200.428			35.4	20.8
	207.55	136.861			42.1	17.4
	207.153	155.106				28.9
	162.536	81.0755
	246.222	202.315		1d	Proliferation (%)
	171.11	73.7255			NOD	ALR
	156.172	112.255			78.8	62
	310.699	90.9183			72.7	52.3
	266.703	124.304			74.9	55.8
	156.237	103.135			77.3	53.1
	398.351	151.106
	123.567	158.234		1h	Myo9b/β-actin
	298.999	97.0712			NOD	ALR
	159.472	178.14			0.976587	0.760018
					1.02102	0.921122
	Directionality (relative)				0.872647	1.13218
	NOD	ALR
	0.53576	0.477735		1i	RhoA-GTP/RhoA
	0.74977	0.864255			NOD	ALR
	0.504628	0.332343			0.505837	1.08007
	0.827833	0.631976			0.550413	0.949718
	0.972985	0.628794			0.537857	0.990709
	0.760347	0.370847
	0.834017	0.750296		1j	Relative protein expression
	0.510323	0.913623			p-LIMK/β-actin		p-MLC/β-actin		p-Cofilin/β-actin
	0.715127	0.830816			NOD	ALR	NOD	ALR	NOD	ALR
	0.800197	0.901238			0.550007	1.3391	0.56611	1.17556	0.549532	1.08391
	0.080155	0.628214			0.613836	1.2204	0.650848	0.910649	0.886345	1.05564
	0.455564	0.245483			0.433866	0.914183	0.736291	0.972908	0.70408	1.06222
	0.634598	0.665086
	0.479117	0.53146
	0.257178	0.607889
	0.295323	0.877174

## Sheet: Fig. 2
2b				2f	Myo9b/β-actin						2h	Mean age of diabetes onset (weeks)			2j			Insulitis score
					WT	KO	KI					WT	KO	KI		Age (weeks)		0 (%)	1 (%)	2 (%)	3 (%)
					0.733941	0.165116	0.702424					12	21.8571	26.4286		8 weeks	WT	56	11	15	18
					0.517509	0.147702	0.600485					12.2857	35.5714	16.2857			KO	81	11	8	0
					0.698148	0.012132	0.496578					14	31.5714	17.5714			KI	70	14	14	2
												14	26.4286	16.7143		12 weeks	WT	36	26	20	18
				2g	Week	WT (n=30)	Week	KO (n=12)	Week	KI (n=21)		15.8571	15	22.4286			KO	55	20	17	8
					12	1	21.8571	1	26.4286	1		15.8571		24.1429			KI	50	22	14	14
					12.2857	1	35.5714	1	16.2857	1		15.8571		30.5714		26 weeks	WT	4	8	32	56
					14	1	31.5714	1	17.5714	1		16.2857		29.5714			KO	18	17	25	40
					14	1	26.4286	1	16.7143	1		16.7143		27.2857			KI	12	11	28	49
					15.8571	1	15	1	22.4286	1		17.5714		24.8571
2d					15.8571	1	40	0	24.1429	1		18.2857		25.5714
					15.8571	1	40	0	30.5714	1		18.2857		33.5714
					16.2857	1	40	0	29.5714	1		18.2857		36.8571
					16.7143	1	40	0	27.2857	1		19.7143		38.8571
					17.5714	1	40	0	24.8571	1		19.7143		12.5714
					18.2857	1	40	0	25.5714	1		19.7143
					18.2857	1	40	0	33.5714	1		20
					18.2857	1			36.8571	1		20
					19.7143	1			38.8571	1		21
					19.7143	1			12.5714	1		21.8571
					19.7143	1			40	0		22.4286
					20	1			40	0		22.857
					20	1			40	0		24.1429
2e					21	1			40	0		26.4286
					21.8571	1			40	0		27.2857
					22.4286	1			40	0		29.5714
					22.857	1						30.5714
					24.1429	1
					26.4286	1
					27.2857	1
					29.5714	1
					30.5714	1
					40	0
					40	0
					40	0

## Sheet: Fig. 3
3a	CD11c+MHC II+ cells (%)/PLNs
	WT	KO	KI
	4.47	3.24	3.51
	4.26	3.8	3.46
	4.26	2.96	3.46
	4.17	2.59	3.92
	CD11c+MHC II+ cells (x103)/PLNs
	WT	KO	KI
	4.927	3.0025	3.9465
	5.032	2.9375	2.474
	4.956	3.554	3.904
	3.466	3.371	2.831
3b	CD11c+MHC II+ cells (%)/pancreas
	WT	KO	KI
	2.95	1.22	1.67
	3.2	1.18	2.56
	3.05	1.08	1.8
	2.83	2.53	2.16
	CD11c+MHC II+ cells (x104)/pancreas
	WT	KO	KI
	2.424	1.437	1.98
	7.258	1.392	2.301
	3.918	1.084	1.084
	9.238	3.0555	1.436
3c	MFI
	WT	KO	KI
	15.9	11.9	10.3
	13.3	13.8	11.9
	13.8	11.1	13.3
	17.1	11.1	12.4
3d	MFI
	WT	KO	KI
	62.5	26.3	54
	56	39.1	35
	60.3	31.6	43.7
	52	26.3	30.5
3e		WT	KO	KI
	cDC1 (%)	16.4	13.3	10.6
		14.5	14.3	13.4
		12.4	10.9	12.5
		14.6	13.3	12.9
	cDC2 (%）	52.4	50.5	57
		53	49.2	51.4
		59.5	55	53.7
		51.8	51.6	53
3f		WT	KO	KI
	cDC1 (%)	3.3	7.21	1.91
		1.8	4.55	3.02
		3.64	1.34	2.53
		4.03	2.12	7.23
	cDC2 (%）	80.6	70.2	83.6
		87	72.6	77.4
		74.2	82.7	76.7
		84.1	82.2	67.8

## Sheet: Fig. 4
4a	CD11c+ (%）					4h	IFN-γ+ on CD4+ (%)
	WT	KO	KI				WT	KO	KI
	89.2	91.5	89.7				12.7	6.44	7.05
	90.7	89.5	90.8				11.6	6.28	9.04
	92.1	90.2	88.7				10.6	6.92	7.45
4b			WT	KO	KI	4i	IL-17A+ on CD4+ (%)
	MHCII MFI	LPS-	164	168	173		WT	KO	KI
			158	161	163		4.87	2.07	2.95
			163	158	189		4.27	2.68	2.59
		LPS+	1605	889	839		4.04	3.84	4.68
			1639	933	787
			1629	841	870	4j	Foxp3+ on CD4+ (%)
							WT	KO	KI
4c			WT	KO	KI		1.46	2.69	2.21
	Relative mRNA expression (Il6)	LPS-	0.053709	0.053837	0.024514		1.42	2.58	1.97
			0.052188	0.055379	0.025014		1.49	2.56	2.39
			0.055674	0.053649	0.026049
		LPS+	6.23571	2.05188	4.86257
			6.38316	2.00498	4.84774
			6.17889	2.24784	5.36371
			WT	KO	KI
	Relative mRNA expression (Il12)	LPS-	0.283691	0.300504	0.085496
			0.255524	0.283002	0.062162
			0.255323	0.271735	0.052862
		LPS+	11.7075	7.42209	6.73738
			11.7898	7.06345	7.28261
			11.9233	6.70831	6.3741
			WT	KO	KI
	Relative mRNA expression (Tnf)	LPS-	0.305859	0.240762	0.118305
			0.406178	0.197332	0.123958
			0.502981	0.325304	0.201261
		LPS+	2.4624	1.05531	1.82369
			2.3014	0.97299	1.6347
			2.17301	1.14845	2.05616
4d	Cell number
	WT	KO	KI
	120.5	66	76
	116.5	67	92.5
	164.5	53.5	96.5
4e	FITC+ cells (%)
	WT	KO	KI
	5.1	1.9	1.58
	4.74	2.13	3.92
	4.37	1.36	1.46
	4.23	1.44	3.58
4f	Proliferation (%)
	WT	KO	KI
	72.6	51.1	42.7
	70.3	38.5	35.2
	70.9	40	42.7
4g	Proliferation (%)
	WT	KO	KI
	97.3	43.2	67.3
	97.2	41.1	67.1
	96.8	41.5	65.9
	97.4	35.9	89

## Sheet: Fig. 5
5a		WT	KO	KI		5d	IFN-γ+ on CD4+ (%)				5h		WT	KO	KI		5k	IFN-γ+ on CD4+ (%)
	CD4 of PLN lymphocyte (%)	58.5	57.9	58.3			WT	KO	KI			CD4 of Splenocytes (%)	40.7	43.5	46			WT	KO	KI
		65.9	58.4	58.9			4.95	2.25	3.49				40.6	38.2	44.9			7.45	4.29	3.8
		60.3	58.9	63.3			4.51	1.89	3.95				43.3	43.6	41.9			6.63	3.68	2.07
		63.3	59.7	55.8			7.17	2.92	2.34				47.5	44.4	38.8			6.33	3.77	2.96
	CD8 of PLN lymphocyte (%)	16.9	21.6	20.4			5.64	3.26	4.41			CD8 of Splenocytes (%)	12.2	13.9	13.3			4.77	1.97	2.64
		16.9	20.6	17.2									11.3	14.7	16.3
		17	14.6	17.5		5e	IFN-γ+ on CD8+ (%)						13.1	15.7	11.4		5l	IFN-γ+ on CD8+ (%)
		15.8	18.1	17.3			WT	KO	KI				16.9	15.5	12.6			WT	KO	KI
							20.8	11.9	13.7									20.8	9.43	12.7
5b		WT	KO	KI			19.7	13.2	13.7		5i		WT	KO	KI			19.5	11	17.3
	CD44hi CD62Llo of CD4 T cell (%)	16.9	11.3	15.7			14.3	12.1	13.9			CD44hi CD62Llo of CD4 T cell (%)	15.6	10.7	11.5			19.6	14.5	15.4
		21.1	15.7	16.4			17.3	12	14.4				16	7.68	12.4			18.4	13.3	14.9
		19.5	8.86	15									11.8	10.6	11.5
		19.3	9.43	16.5		5f	IL-17A+ on CD4+ (%)						12.9	9.48	12		5m	IL-17A+ on CD4+ (%)
	CD44lo CD62Lhi of CD4 T cell (%)	63.9	74.5	68.8			WT	KO	KI			CD44lo CD62Lhi of CD4 T cell (%)	75.8	80.9	80.3			WT	KO	KI
		61.9	67.6	66			1.3	1.31	0.83				74.7	85	78.7			1.18	1.1	1.02
		64.4	79.4	66.2			1	1	1.22				78.5	81.1	81.7			0.73	0.77	1.18
		62.8	77.8	70.1			1.45	0.81	1.72				77.3	82.8	79.9			0.82	0.84	1.06
							0.97	1.67	1.32									0.72	1.07	0.58
5c		WT	KO	KI							5j		WT	KO	KI
	CD44hi CD62Llo of CD8 T cell (%)	11.9	2.89	7.92		4g	Foxp3+ on CD4+ (%)					CD44hi CD62Llo of CD8 T cell (%)	11.7	6.59	8.56		5n	Foxp3+ on CD4+ (%)
		7.55	5.34	6.81			WT	KO	KI				10.4	6.02	7.16			WT	KO	KI
		8.44	5.45	6.77			6.17	8.69	7.96				14.6	7.04	9.29			10.2	10.2	10.9
		8.62	6.39	7.26			5.59	10.8	8.06				13.4	5.43	9.74			9.06	11.8	11.8
	CD44lo CD62Lhi of CD8 T cell (%)	44.1	79.6	63.7			4.21	8.62	9.83			CD44lo CD62Lhi of CD8 T cell (%)	57.1	69.6	60.3			8.37	10	9.16
		63.1	70.4	66.2			6.36	9.54	6.29				61.2	66.2	63.1			7.55	13.5	11.9
		59.7	76.6	68.8									55.6	64.1	61.9
		59.7	69.2	66.9									61	74	56.1
5o	Proliferation (%)				5p	Serum IL-1β (ng/ml)			Serum TNF-α (ng/ml)			Serum IFN-γ (ng/ml)			Serum TGF-β (ng/ml)			4q	Serum insulin (ng/ml)
	WT	KO	KI			WT	KO	KI	WT	KO	KI	WT	KO	KI	WT	KO	KI		WT	KO	KI
	82.9	61.6	74.3			101.108	80.5233	75.8844	81.3303	29.0254	17.4021	902.961	112.234	382.036	35.9236	628.73	421.535		0.468782	0.800979	0.57426
	84.3	65.8	76.1			104.008	94.15	81.3931	56.2955	6.4494	29.9195	681.931	173.458	304.208	116.499	720.816	519.377		0.57911	0.845838	0.743996
	83.4	67.7	76.1			101.108	97.9191	81.9729	41.0958	28.5784	32.6018	210.815	268.926	113.271	191.319	479.089	358.226		0.541526	0.631243	0.659128
						96.4694	77.624	86.3219	58.7543	24.5549	23.2138	355.055	83.1781	143.365	271.895	553.91	398.514		0.528189	0.853112	0.7052
						106.907	77.3341	92.9903	35.5077	10.4729	11.5905	595.802	72.8011	152.704	306.427	519.377	300.672		0.373002	0.940405	0.66519

## Sheet: Fig. 6
6b	Week	NOD-scid (n=11)	KI-scid (n=7)		6d		BDC2.5→ NOD-scid	BDC2.5→ KI-scid
	10	1				CD4+ (%) in PLN	36.3	16.1
	10	1					50.3	11.4
	10	1					35.6	14.6
	10	1					42	32.1
	10	1				CD4+ (%) in spleen	16.7	9.6
	11	1					10.5	3.34
	11	1					22.7	12.7
	11	1					17.6	6.47
	11	1
	12	1	1
	12		1
	13	1	1
	13		1
	14		1
	16		0
	16		0
6e		BDC2.5→ NOD-scid	BDC2.5→ KI-scid		6f		BDC2.5→ NOD-scid	BDC2.5→ KI-scid
	IFN-γ+ on CD4+ in PLN (%)	36.9	14.9			IL-17A+ on CD4+ in PLN (%)	16	18.5
		38.4	32.6				12.5	13.4
		46.3	18.8				16.2	8.22
		38.5	34.7				13.9	16.1
	IFN-γ+ on CD4+ in spleen (%)	24.5	7.46			IL-17A+ on CD4+ in spleen (%)	4.26	7.34
		25.1	7.45				6.26	5.2
		23.1	7.31				7.42	6.8
		23.8	8.26				7.79	7.03
6g		BDC2.5→ NOD-scid	BDC2.5→ KI-scid
	Foxp3+ on CD4+ in PLN (%)	4.41	10.1
		2.41	4.47
		2.48	11
		2.8	7.83
	Foxp3+ on CD4+ in spleen (%)	3.72	13.7
		6.05	4.36
		4.84	19.1
		11.3	6.99

## Sheet: Fig. 7
7d		ECAR (mpH/min)
	Time (minutes)	WT			KO			KI
	1.51974	9.36615	9.67627	8.21628	6.43885	7.33669	6.84168	5.58049	1.65391	4.97353
	9.92932	8.86218	9.33755	8.2362	6.55079	7.42997	6.20448	5.06131	1.36764	4.95674
	18.5593	8.56418	8.87627	7.70961	6.29131	7.03444	6.2744	5.43119	1.49619	5.07353
	27.2903	71.754	65.899	64.4394	50.0057	51.2563	36.6481	32.9961	25.896	26.843
	35.9417	70.0142	62.0894	59.7617	49.5264	49.9025	38.0452	34.2931	27.3544	29.4609
	44.5672	65.1525	55.1222	54.2099	48.3829	47.0274	36.795	34.1327	27.1183	29.1864
	53.2985	91.2518	75.72	76.7535	59.288	58.8995	41.2891	44.7591	30.0924	33.0882
	61.9361	93.3408	77.92	79.3152	58.0656	57.9663	41.1298	43.6943	30.6991	32.5763
	70.3792	93.3336	81.6785	81.0864	57.2573	58.0122	40.9196	42.8509	30.293	31.6608
	78.8893	12.8897	15.4995	14.5982	8.92358	10.6711	8.8111	6.25951	3.59326	6.19126
	87.3572	10.4933	10.7189	10.3798	7.58078	8.88363	7.16851	5.00284	2.46291	5.39065
	95.9753	9.83109	9.49639	9.58611	7.05578	8.4605	6.59695	4.72278	2.43553	5.04004
7e	Basal glycolysis (mpH/min)				Maximal glycolytic capability (mpH/min)				Glycolytic reserve (mpH/min)
	WT	KO	KI		WT	KO	KI		WT	KO	KI
	63.1898	28.8619	43.7144		84.7694	39.3279	52.9967		21.5796	10.466	9.28231
	57.0228	25.8583	44.2219		72.8023	28.5962	51.865		15.7795	2.73795	7.64314
	56.7298	24.3874	31.7708		73.3768	28.0147	35.0147		16.6471	3.6273	3.24389
7f	Mean MFI			7g			WT	KO	KI
	WT	KO	KI		NAD+/NADH ratio	LPS-	1.29451	0.987526	1.36539
	4349	2887	2726				1.59986	1.26479	1.97917
	4381	3161	2811				1.90522	1.30268	1.20362
	4155	3270	2967			LPS+	3.65385	2.33846	3.38462
							4.7326	2.1361	3.12058
							5.33032	1.90276	2.31127
7i		ECAR (mpH/min)
	Time (minutes)	WT			KO			KI
	1.49499	15.1252	16.9159	17.3546	3.11885	3.06143	3.4822	4.58099	7.49803	7.353
	10.1243	14.8172	16.6958	16.8059	3.42563	2.9204	3.68066	4.59144	7.30981	7.50657
	18.7441	15.2442	16.6135	16.8002	3.55333	3.08514	3.58004	4.61712	7.54913	7.4951
	27.4611	54.7534	60.8588	51.1224	10.8295	8.71646	12.1223	18.4415	21.6857	22.396
	36.0886	60.3372	66.3351	55.9732	11.1549	8.57601	12.7405	19.5934	23.3004	23.3651
	44.6997	62.0495	67.822	57.5964	10.9695	8.40471	12.4417	19.5017	22.986	23.2366
	53.4156	82.0438	89.2601	77.2962	17.5881	15.7515	18.2814	32.586	36.4319	39.2803
	62.0727	102.541	109.596	100.1	20.9141	19.0549	21.7716	37.6816	44.177	47.9125
	70.5152	105.508	112.676	103.217	22.3593	20.5864	22.9493	39.9897	45.88	49.0776
	79.2252	20.1157	22.5353	20.8201	5.89003	4.54454	5.74147	9.74484	10.8181	11.2445
	87.8576	18.9726	20.2787	19.2474	6.18796	4.27533	5.61385	9.80161	10.4482	10.8237
	96.499	17.4415	18.1091	17.4124	5.34618	4.02875	5.44979	9.18013	9.60104	10.0026
7j	Basal glycolysis (mpH/min)				Maximal glycolytic capability (mpH/min)				Glycolytic reserve (mpH/min)
	WT	KO	KI		WT	KO	KI		WT	KO	KI
	46.8053	7.60153	14.9763		90.2637	18.806	35.3726		43.4584	11.2045	20.3963
	51.2085	5.49087	15.7512		96.0627	17.5013	38.3309		44.8542	12.0104	22.5796
	40.7961	9.16049	15.87		86.4164	19.3693	41.5825		45.6203	10.2088	25.7125

## Sheet: Fig. 8
8a	GTP-RhoA/RhoA				8b			WT	KO	KI				WT	KO	KI
	WT	KO	KI			p-Pten/Pten	LPS-	0.222279	0.507901	0.437656		p-AktSer473/Akt	LPS-	0.688105	0.522418	0.546395
	0.5	1.39699	1.08633					0.293013	0.660819	0.467047				0.7	0.53017	0.62129
	0.534358	0.859856	0.790385					0.271168	0.449118	0.405842				0.668647	0.491231	0.565619
	0.48	1.42563	1.37163				LPS+	0.707661	1.00718	0.971562			LPS+	1.28	1.02149	1.12923
								0.777607	0.995452	1.15516				1.3	0.926	0.93115
								0.817421	1.21022	1.05289				1.35633	0.944064	1.01168
8c		ECAR (mpH/min)
	Time (minutes)	WT			KO			KI			WT+SC79			KO+SC79			KI+SC79
	1.49654	24.9623	31.8353	29.6247	15.8744	19.3152	14.3797	20.5567	20.0465	24.9635	34.3039	42.7998	42.3115	31.5822	40.8853	45.3811	35.7228	41.5082	45.6337
	10.1513	24.1602	30.7277	28.2234	15.8117	19.3016	14.2684	20.1273	18.9422	23.9447	32.7128	41.604	39.8922	29.6781	40.1293	41.7239	34.2819	39.989	43.1621
	18.7607	23.2612	29.0693	26.7474	15.0903	18.2863	13.9176	18.6804	18.6092	22.9124	30.6114	39.6277	37.519	28.1445	38.5498	39.6456	31.5021	37.6874	42.0755
	27.4832	152.202	145.531	144.89	82.0205	98.1337	79.9128	117.413	117.006	133.653	210.166	249.323	241.656	221.493	222.152	224.124	224.754	201.427	223.6
	36.1155	172.678	163.676	168.21	89.1303	102.255	83.3521	127.891	128.111	142.492	247.684	276.776	279.386	255.138	241.282	262.252	261.551	239.413	253.072
	44.7663	174.883	166.275	172.597	88.9755	99.3136	81.9663	129.079	127.411	142.071	253.881	278.147	284.431	256.58	240.312	269.095	264.869	246.417	257.574
	53.4909	208.576	189.802	204.609	113.668	118.849	99.3304	157.251	126.558	134.555	324.463	316.406	309	310.578	261.67	271.147	347.363	291.235	295.486
	62.1472	214.848	193.578	206.523	110.428	114.023	97.3267	157.827	127.352	133.682	330.975	305.159	320.919	318.935	252.543	281.128	361.314	288.402	289.099
	70.5624	216.569	195.283	204.145	108.826	110.47	95.5411	157.207	126.075	132.224	327.207	303.307	317.019	316.112	250.006	280.499	357.869	284.718	293.088
	79.1201	34.5463	40.6073	40.0533	18.7679	23.2045	18.9752	25.7627	25.2534	32.5394	40.7766	60.8169	69.9172	42.9457	53.2077	61.4424	48.973	53.6676	56.9215
	87.7216	30.4378	34.8941	34.7652	14.4982	16.222	13.5827	23.679	22.0888	28.1773	35.0416	48.124	56.0983	35.4678	41.1385	49.0335	40.2165	42.8025	45.4269
	96.3805	30.6238	33.4462	34.4271	14.0278	15.7897	13.15	23.0335	21.0497	27.1107	34.9834	45.304	53.6503	34.9595	38.2135	48.3544	40.2845	41.6796	43.8841
8d			WT	KO	KI				WT	KO	KI	8e			WT	KO	KI
	Basal glycolysis (mpH/min)	SC79-	151.622	74.04	110.398		Maximal glycolytic capability (mpH/min)	SC79-	193.308	98.5782	139.146		MHCII MFI	SC79-	15.9	5.2	10.7
			137.206	83.9682	108.802				166.214	100.563	108.743				15.9	5.01	10.7
			145.849	69.4344	119.158				177.398	85.4128	110.77				17.1	5.4	10.7
		SC79+	223.27	228.435	233.367			SC79+	300.363	290.79	329.812			SC79+	26.3	23.6	22.7
			238.519	201.762	208.729				265.531	213.993	250.715				19.1	17.7	17.7
			246.912	229.449	215.499				283.4	241.483	247.023				20.5	19.8	19.8
8f			WT	KO	KI				WT	KO	KI				WT	KO	KI
	Relative mRNA expression (Il6)	SC79-	22.8117	9.15938	14.1882		Relative mRNA expression (Il12)	SC79-	0.568564	0.14874	0.270961		Relative mRNA expression (Tnf)	SC79-	6.86854	0.527379	4.73093
			24.8704	9.19895	16.2725				0.576228	0.133298	0.308072				7.84696	0.550279	6.39284
			27.2397	9.80913	17.5515				0.54319	0.133377	0.299432				6.72044	0.497821	5.13238
		SC79+	57.6318	44.4474	43.6555			SC79+	1.07077	0.862889	0.755129			SC79+	14.6799	11.9203	10.6934
			44.7015	42.1808	43.1052				0.699556	0.724654	0.822995				11.5721	11.7096	11.4381
			48.4592	41.2865	44.151				0.807022	0.761797	0.804395				9.26939	9.31961	9.49743
8g			WT	KO	KI	8h			WT	KO	KI
	Proliferation (%)	SC79-	85	45.7	60.5		Cell number	SC79-	224	105	135
			77.6	50.8	62.5				209	114	145
			77.3	46.2	62				211	110	127
		SC79+	82	85.5	85.3			SC79+	325	315	274
			85.6	83	86.9				280	289	305
			82.1	85.6	87.6				307	266	279

## Sheet: Fig. 9
9e	MYO9B/β-actin (fold change)
	Non-carriers	Carriers
	0.649774	0.765945
	0.216643	1.17765
	0.283113	0.814163
	0.530165	0.590607

## Sheet: Fig. 10
										10f		ECAR (mpH/min)
											Time (minutes)	Vector			MYO9BWT			MYO9BR133Q
											1.49473	2.49564	2.10599	3.01897	5.86104	4.8599	4.78725	5.75023	5.85395	8.4473
											10.095	2.15173	2.60382	2.26394	5.36179	4.76908	4.77229	5.84816	5.50605	8.09788
											18.7462	1.94647	3.95948	1.94222	5.63454	4.60358	5.12739	5.40621	5.04482	7.75385
											27.4616	13.8814	17.7505	13.8443	21.6725	24.5692	25.8703	29.3572	35.8645	36.1759
											36.116	15.6889	18.9643	15.7166	23.9139	25.5128	26.1206	31.71	39.025	38.6263
10a		ECAR (mpH/min)									44.7427	16.1491	19.2517	15.9282	24.051	23.9468	23.9593	30.9455	37.3048	37.1252
	Time (minutes)	Non-carriers			Carriers						53.4363	14.0388	13.8279	13.3021	20.9688	23.6236	24.4245	37.659	36.8234	37.9958
	1.49492	15.8101	13.2104	13.2003	17.783	26.8506	21.789				62.0637	13.9725	12.7195	14.1848	20.0607	22.0517	23.6947	34.971	34.3358	37.0596
	10.1519	15.5903	12.7297	11.8295	18.3479	26.1393	21.1018				70.5366	12.7931	12.3015	13.4479	17.2923	21.6393	23.5128	33.8632	33.2812	35.815
	18.7801	14.3183	13.1277	11.2039	18.3451	25.6023	20.7919				79.0445	1.58557	4.53204	2.72345	4.59234	3.54678	2.95284	6.88668	4.5231	6.57421
	27.4983	89.0805	60.3253	64.7461	75.6613	87.8887	86.7478				87.6864	1.57702	2.9602	1.7547	6.22684	2.75317	2.64912	5.77771	4.23407	5.80036
	36.1585	98.333	67.174	71.366	85.4532	97.6616	96.9587				96.291	0.818992	0.345817	1.27859	5.89263	2.73388	2.04823	5.11807	3.61413	5.08653
	44.6313	101.681	69.6816	75.5181	90.6125	104.933	102.311
	53.1576	174.074	149.274	144.584	219.822	227.671	247.721			10g	Basal glycolysis (mpH/min)				Maximal glycolytic capability (mpH/min)			10h	MHCII MFI
	61.6048	186.924	158.992	148.08	230.096	239.617	263.759				Vector	MYO9BWT	MYO9BR133Q		Vector	MYO9BWT	MYO9BR133Q		Vector	MYO9BWT	MYO9BR133Q
	70.206	191.366	162.136	150.694	234.395	245.833	269.882				14.2027	18.2793	26.3038		12.0923	15.3343	32.2527		8.63	12.4	15.3
	78.9583	11.8093	12.7072	12.8359	17.0481	23.3352	19.8524				15.2922	20.9092	33.9801		9.86841	19.02	31.7786		8.63	12.4	14.7
	87.5678	10.5136	10.7631	10.1555	14.7359	19.5098	15.9353				13.986	20.9932	30.8725		11.3598	19.2972	30.2419		8.02	11.1	15.9
	96.0415	11.0416	11.0767	10.3546	17.1746	18.7559	15.9979
10b	Basal glycolysis (mpH/min)			Maximal glycolytic capability (mpH/min)			Glycolytic reserve (mpH/min)			10i		Relative mRNA expression
	Non-carriers	Carriers		Non-carriers	Carriers		Non-carriers	Carriers				IL6			IL12			TNF
	87.3628	72.2675		177.048	216.05		89.6849	143.783				Vector	MYO9BWT	MYO9BR133Q	Vector	MYO9BWT	MYO9BR133Q	Vector	MYO9BWT	MYO9BR133Q
	56.5539	79.331		149.009	220.23		92.4547	140.899			LPS-	0.007173	0.00442	0.000497	0.026776	0.00377	0.00235	0.136906	0.086962	0.101903
	64.3142	81.519		139.49	249.09		75.1757	167.571				6.97e-05	0.2226	0.154474	0.025972	0.003236	0.001631	0.146251	0.08812	0.105706
												5.97e-05	0.292757	0.339589	0.023975	0.002257	0.002611	0.127323	0.087734	0.107599
10c			Non-carriers	Carriers							LPS+	2.95906	8.1092	43.3635	1.66658	2.7436	3.61199	2.51645	3.06535	6.15566
	HLA-DR MFI	LPS-	0.34	0.37								5.825	35.0272	46.1744	1.57943	2.47171	3.41116	2.55691	3.67306	6.25865
			0.25	0.28								0.031453	22.6992	56.3514	1.4504	2.48791	3.54468	2.22367	3.58559	6.83681
			0.34	0.34
		LPS+	0.5	1.03						10j	Cell number				10k	Proliferation (%)
			0.56	1.03							Vector	MYO9BWT	MYO9BR133Q			Vector	MYO9BWT	MYO9BR133Q
			0.87	0.97							129	169	229			72.8	81	89.7
											149	208	231			72.8	82.3	88.8
10d	Relative mRNA expression										140	180	234			72.5	82.5	89.3
	IL6		IL12		TNF
	Non-carriers	Carriers	Non-carriers	Carriers	Non-carriers	Carriers
	1.2851	19.9171	4.11637	22.2844	21.9207	32.3964
	0.931405	3.74793	3.9897	10.1016	12.8051	77.8896
	2.96721	3.75284	3.75052	12.8676	10.8813	50.0861
10e	Proliferation (%)
	Non-carriers	Carriers
	27.6	60.4
	46.6	67.3
	45.5	72.7

[truncated: 8 more sheets: Spplementary Fig. 1 , Spplementary Fig. 2, Spplementary Fig. 3, Spplementary Fig. 4, Spplementary Fig. 5, Spplementary Fig. 6, Spplementary Fig. 7, Spplementary Fig. 9]
